# Supplementary material for: Primulina anisocymosa (Gesneriaceae), a new species with a unique inflorescence structure from Guangdong, China
Source: PeerJ. 2019 Jan 4;7:e6157. doi: 10.7717/peerj.6157 (PMC6322489; doi:10.7717/peerj.6157)
Supplement: Supplemental Information 1 — List of the new Gesneriaceae sequences included in this study for the phylogenetic analysis, with voucher number and respective GenBank accession numbers (trnL-F and ITS1/ITS2,) [file peerj-07-6157-s001.txt]

>MK131751 Primulina anisocymosa sp. nov voucher F.Wen 20121120 internal transcribed spacer 1, partial sequence; 5.8S ribosomal RNA gene and internal transcribed spacer 2, complete sequence; and large subunit ribosomal RNA gene, partial sequence
CGAACATCTTTGAATGCGCTTGCGTTCGGGACGTTGGATGCTTTTGTGTCCGACATCACGGCCTCGACCCTAAGTGGCG
CAAGTCTCTTGGGCGTTCTAACCCCCCCGGCGCGGAAAGCGCCAAGGAGAAGCATACCGAGCACCTCTCCGTCCTGGTG
CTGTTCGCGGTACCCAGGAGGTGATGAGGTGCGTCTGTTGAGTAGATCTAACGGCGACTCCCGGCAACGGATATCTCGG
CTCTCGCACCGATGAAGAACGTAGCGAAATGCGATACTTGGTGTGAATTGCAGAATCCCGTGAACCATCGAGTCTTTGA
ACGCAAGTTGCGCCCGATGCCATCAGGCTGAGGGCACGTCTGTTTGGGCGTCACGCATCTCGTCGCCCCCTCTCACGTC
TTCTTCTTCCCCACTCGATTGTGTCTGGGGACGATGCATACGGGGGAGGTGTGGGATATTGGCCTCCCGTCATCCTACC
GTGTGGCGGCTGGCCCAAACAACACACCGTGCCGAAGGAAGTCACACGATACGTGGTGGTTGGATTCCTCAACTTGCGA
GCTATCGTGTGGGGCTGCATCGAGCCGCGGGCACGATCCAAGGGCGAAAAGAACGCCATCGATTGCGACCCCAGGTCAG
GCGGGAGCACCCGCTGAGTTT
>MK131752 Primulina anisocymosa sp. nov voucher F.Wen 20121120 tRNA-Leu gene, partial sequence; trnL-F intergenic spacer, complete sequence; and tRNA-Phe gene, partial sequence; chloroplast
TCATATTCAGAGAAACCCTGGAATTAATAAAAATGGGCAATCCTGAGCCAAATCCTGTTTTCTCAAAACAAGGGTTCAG
AGAGCGAAAAAGAGGATAGGTGCAGAGACTCAATGGAAGCTGTTCTAACAAATGGAGTTGACCGCGTTGGTAGAAGAAT
TGAAACTTCAGAAAGGATGAAGGATAAACGTATCTATTGAATACTATTGATGATTAATAATGGCCCGAATCTGTATCTG
GGTTTTTGTATATGAAAAATAGAAGAATTGGTGTGAATTGATTTCACATTGATAAAAGAATCGAATATTTATTAATCAA
ATCATTCACTCCACAGTCCGATAGATCTCTTAAATAACTTATTATTCGGACGAGAATAAAGATAGAGTCCCGTTCTACA
TGTCAATACCGGCAACAATGAAACTTATAGTAAGAGGAAAATCCGTCGACTTTTAAAATCGTGAGGGTTCAAGTCCCTC
TATCCCCAAAAAAATCCTATAATTGACTCCCAAAATATTTATCCTATCCACTTTGTTCGTTAACGGTTCAAAATTCCTT
TATCTTTCTAATTCTTTTAAAAATGTCTTTGGTCGTAAATGACTTTCTCTTCTCACATGGGATATAGAATATACATTCA
AAGAATCCTTATTAGAATAATTCACAATCAATAGCATTACGCGTACTGATACTTACAAAGTCGTCTTTTTAAAGATCCA
AGATATTAGAGACTTGGAGAAAACTTTGTAATTTTCCCTTGTACCTTTAATTGACATAGACCCCAGTCCCATAATAAAA
TGAGGATGGGATGCTACATTGGGAATGGTCGGGATAGCTCAGCTGGTAGAGCAGAGGACTGAAAATCCTCGTGT
>MK131753 Primulina anisocymosa sp. nov voucher Fang Wen 201090406-1 18S ribosomal RNA gene, partial sequence; internal transcribed spacer 1, 5.8S ribosomal RNA gene, and internal transcribed spacer 2, partial sequence.
GGAGCGTTCTTTTCGCCCTTGGATCGTGCCCGCGGCTCGATGCAGCCCCACACGATAGCTCGCAAGTTGAGGAATCCAA
CCACCACGTATCGTGTGACTTCCTTCGGCACGGTGTGTTGTTTGGGCCAGCCGCCACACGGTAGGATGACGGGAGGCCA
ATATCCCACACCTCCCCCGTATGCATCGTCCCCAGACACAATCGAGTGGGGAAGAAGAAGACGTGAGAGGGGGCGACGA
GATGCGTGACGCCCAAACAGACGTGCCCTCAGCCTGATGGCATCGGGCGCAACTTGCGTTCAAAGACTCGATGGTTCAC
GGGATTCTGCAATTCACACCAAGTATCGCATTTCGCTACGTTCTTCATCGGTGCGAGAGCCGAGATATCCGTTGCCGGG
AGTCGCCGTTAGATCTACTCAACAGACGCACCTCATCACCTCCTGGGTACCGCGAACAGCACCAGGACGGAGAGGTGCT
CGGTATGCTTCTCCTTGGCGCTTTCCGCGCCGGGGGGGTTAGAACGCCCAAGAGACTTGCGCCACTTAGGGTCGAGGCC
GTGATGTCGGACACAAAAGCATCCAACGTCCCGAACGCAAGCGCATTTCAAAGATGTTCGCGTGTCCGCTTTGCCGATT
TCGACAATGATCCTTCCGCAGG
>MK131754 Primulina anisocymosa sp. nov voucher Fang Wen 201090406 tRNA-Leu (trnL) gene and trnL-trnF intergenic spacer, partial sequence; chloroplast.
GTAGCATCCCATCCTCATTTTATTATGGGACTGGGGTCTATGTCAATTAAAGGTACAAGGGAAAATTACAAAGTTTTCT
CCAAGTCTCTAATATCTTGGATCTTTAAAAAGACGACTTTGTAAGTATCAGTACGCGTAATGCTATTGATTGTGAATTA
TTCTAATAAGGATTCTTTGAATGTATATTCTATATCCCATGTGAGAAGAGAAAGTCATTTACGACCAAAGACATTTTTA
AAAGAATTAGAAAGATAAAGGAATTTTGAACCGTTAACGAACAAAGTGGATAGGATAAATATTTTGGGAGTCAATTATA
GGATTTTTTTGGGGATAGAGGGACTTGAACCCTCACGATTTTAAAAGTCGACGGATTTTCCTCTTACTATAAGTTTCAT
TGTTGCCGGTATTGACATGTAGAACGGGACTCTATCTTTATTCTCGTCCGAATAATAAGTTATTTAAGAGATCTATCGG
ACTGTGGAGTGAATGATTTGATTAATAAATATTCGATTCTTTTATCAATGTGAAATCAATTCACACCAATTCTTCTATT
TTTCATATACAAAAACCCAGATACAGATTCGGGCCATTATTAATCATCAATAGTATTCAATAGATACGTTTATCCTTCA
TCCTTTCTGAAGTTTCAATTCTTCTACCAACGCGGTCAACTCCATTTGTTAGAACAGCTTCCATTGAGTCTCTGCACCT
ATCCTCTTTTTCGCTCTCTGAACCCTTGTTTTGAGAAAACAGGATTTGGCTCAGGATTGCCCATTTTTATTAATTCCAG
GGTTTCTCTGAATTTGAAAGTCTTCACTTAGTAGGTTTCCATACCAAGGCTCAATCCAATTAAGTCCG
>MK131755 Primulina bobaiensis voucher ZB01240106 internal transcribed spacer 1, partial sequence; 5.8S ribosomal RNA gene and internal transcribed spacer 2, complete sequence; and large subunit ribosomal RNA gene, partial sequence
GATATGCTTAAACTCAGCGGGTGCTCCCGCCTGACCTGGGGTCGCAATCGAGGGCGTTCTTTTCGCCTTTGGATCGTGC
CCGCGCCTCGATGCAGTCATACACGATAGCTCGCATGTTGAGGAATCCAACCACCACGTATCGTGTGACTTCCTTCGGC
ACGGTGTATCGTTTGGGCCAGCCGCCACACGGTAGGGTGACGGGAGGCCAATATCCCACACCTCCCCCGCCGTATGCAT
CGTCCCCAGGCACGTTCGAGTGGGGAAGAAGAAGACGTGAGAGGGGGCGACGAGATGCGTGACGCCCAAACAGACGTGC
CCTCAGCCTGATGGCATCGGGCGCAACTTGCGTTCAAAGACTCGATGGTTCGCGGGATTCTGCAATTCACACCAAGTAT
CGCATTTCGCTACGTTCTTCATCGATGCGAGAGCCGAGATATCCGTTGCCGGGAGTCGTCGTTAGTCCCATTCAATAGA
CGCACCTCATCACGTCCTGGGTACCGCGAACAGCACCGGGATGGAGGGAGAGGTGCTCGGTATGCTTCTCCTTGGCGCT
CTTCGCGCCGGGAGGTTAGAACGCCCAAGAGACTTGCGCCACTTAGGGTCGAGGTCGTGATGTCGGACGCAAAAGCATC
CAACGTCATTTCGAAGATATGTTCGCGTGTCTGCTCTGCCGGTTTCGACAATGATCCTTCCGCAGGTTCACCTACGGAA
ACCTTGTTA
>MK131756 Primulina bobaiensis voucher ZB01240106 tRNA-Leu (trnL) gene and trnL-trnF intergenic spacer, partial sequence; chloroplast
ATTGGATTGAGCCTTGGTATGGAAACCTACTAAGTGAAGACTTTCAAATTCAGAGAAACCCTGGAATTAATAAAAATGG
GCAATCCTGAGCCAAATCCTGTTTTCTCAAAACAAGGGTTCAGAGAGCGAAAAAGAGGATAGGTGCAGAGACTCAATGG
AAGCTGTTCTAACAAATGGAGTTGACCGCGTTGGTAGAAGAATTGAAACTTCAGAAAGGATGAAGGATAAACGTATCTA
TTGAATACTATTGATGATTAATAATGGCCCGAATCTGTATCTGGGTTTTTGTATATGAAAAATAGAAGAATTGGTGTGA
ATTGATTTCACATTGATAAAAGAATCGAATATTTATTAATCAAATCATTCACTCCACAGTCCGATAGATCTCTTAAAGA
ACTTATTATTCGGACGAGAATAAAGATAGAGTCCCGTTCTACATGTCAATACCGGCAACAATGAAACTTATAGTAAGAG
GAAAATCCGTCGACTTTTAAAATCGTGAGGGTTCAAGTCCCTCTATCCCCAAAAAAATCCTCTAATTGATTCCCAAAAT
ATTTATCCTATCCACTTTGTTCGTTAACGGTTCAAAATTCCTTTATCTTTCTAATTCTTTTAAAAATGTCTTTGGTCGT
AAATGACTTTCTGTTCTCACATGGGATATAGAATATACATTCAAAGAATCCTTATTAGAATAATTCACAATCAATAGCA
TTACGCGTACTGATACTTACAAAGTCGTCTTTTTAAAGATCCAAGATATTAGAGACTTGGAGAAAACTTTGTAATTTTC
CCTTGTACCTTTAATTGACATAGACCCCAGTCCCATAATAAAATGAGGATGGGATGCTACATTGGGAATGGTCGGG
